# Supplementary material for: Construction and forensic application of 20 highly polymorphic microhaplotypes
Source: R Soc Open Sci. 2020 May 13;7(5):191937. doi: 10.1098/rsos.191937 (PMC7277291; doi:10.1098/rsos.191937)
Supplement: Supplementary Table 1 [file RSOS191937supp5.xlsx]

## Sheet: Sheet1
Supplementary Table 1. The detailed information of specific primers and PCR amplicons size
Microhaplotype	Amplicon size（bp）	F-Primer	R-Primer
mh02zha012	199	TGGGATAATCATGGGCGAGA	ATCAGGCAGAGAGAAAGACATT
mh03zha001	250	ACTTCAGTAGTAAGGCTCAGTGA	TCTCCGATAACAATGTGTTGACT
mh04zha001	297	CCCCTGGCTGCCTTATTTCA	TGCCTATTCTGGACCTTTGACA
mh04zha002	200	CACCAAATTTAGTGCCATTAATTCAGA	ATGAACTTCAGCCCAGCATG
mh04zha004	249	TCTCTGGCTCATGAGGTCAGA	TTTTCCTCACCTTTGTGCGA
mh04zha007	193	AGGCATTACACTTTTCGGACA	TGTAACCATGTGGCTGTGCT
mh05zha004	273	CAAGACATGCAACTGGCTGC	TGGGCACAGCAGCTATGAAA
mh07zha003	244	TGTTCTTGCCCAACCCCTTT	GGAAAAAGGACCAGCATGTGT
mh07zha004	247	ATGCTCTGCTGACTGACCAG	AATGAGGCCTAGGGGGAGTT
mh07zha009	398	TCACCAAAGTTGAAATGAAGGAAA	GCTGATGCAGTTTTTCCTACCC
mh08zha011	190	AATATTTTTCCTCTCAACACTTGGT	TGCTCTAGTTTTATCCCCCAAAGT
mh09zha008	250	GCTGGGTCAAATGGTAATTCTAGT	TTTTGCGTTGAAGTCGAATGA
mh10zha002	227	ACATCCACAGGCAGGAAAAA	CCTCAGTGGCTTCCTCTGTAA
mh11zha006a	200	AGCCGGACAGGAAGAGGA	GCCACAGACTCAGTCTACTCG
mh14zha003	171	CTGGGACATCCATCATACCC	GGAGGACAAGAAGTCCCACA
mh16zha009	200	CAGTTTGTTTATGCTGTTTCTCCA	AGGAGTCCTGATTTAGTCTATTTCA
mh17zha001	226	CCAAAGCAGGAAGCTCAAAG	AGTGCAGTGTCGCAATCAAG
mh19zha007	250	TGACTTCCTTGCATCTCTCAATG	CCGGGTGACTAATTCCTGCC
mh19zha009	284	AGAGTGACGGGCAGAGAGAA	ACTCCTCACTGTGGCTCCA
mh22zha008	187	GAGTCGGAGCCCCAGTAAC	GAGCGACTTGACCACTAGCA
