# Supplementary material for: Construction and forensic application of 20 highly polymorphic microhaplotypes
Source: R Soc Open Sci. 2020 May 13;7(5):191937. doi: 10.1098/rsos.191937 (PMC7277291; doi:10.1098/rsos.191937)
Supplement: Supplementary Table 2 [file RSOS191937supp6.xlsx]

## Sheet: Sheet1
Supplementary Table 2. The χ²-tests of Hardy–Weinberg equilibrium for 20 loci
Microhaplotype	HWE-χ²	p
mh11zha006a	0.0469925	0.828382
mh16zha009	6.15195	0.0131267
mh08zha011	2.25592	0.133104
mh19zha007	0.0473304	0.827775
mh19zha009	0.941387	0.331921
mh02zha012	0.13411	0.714208
mh22zha008	0.286263	0.592625
mh03zha001	0.1049	0.746027
mh04zha001	0.513528	0.473616
mh04zha002	0.680026	0.409578
mh04zha004	0.862773	0.352964
mh04zha007	0.0972552	0.755149
mh05zha004	8.73539e-05	0.992543
mh07zha003	0.00828592	0.927471
mh07zha004	0.00487522	0.944335
mh07zha009	0.52917	0.466956
mh09zha008	1.93434	0.164285
mh10zha002	1.26254	0.261172
mh14zha003	0.31731	0.573229
mh17zha001	0.325081	0.56857

## Sheet: Sheet2
Supplementary Table 2. The p value of χ²-tests for linkage disequilibrium
	mh04zha001	mh04zha002	mh04zha004
mh04zha002	0.4602
mh04zha004	0.47505	0.34644
mh04zha007	0.70089	0.76842	0.30446
	mh07zha003	mh07zha004
mh07zha004	0.9824
mh07zha009	0.81916	0.26882
	mh19zha007
mh19zha009	0.37455
