# Supplementary material for: Construction and forensic application of 20 highly polymorphic microhaplotypes
Source: R Soc Open Sci. 2020 May 13;7(5):191937. doi: 10.1098/rsos.191937 (PMC7277291; doi:10.1098/rsos.191937)
Supplement: Supplementary Table 3 [file RSOS191937supp7.xlsx]

## Sheet: Supplementary Table 3
Supplementary Table 3. The principal forensic statistics of 20 microhaplotypes for 2504 individuals from 1000 genome project
PD	mh02zha012	mh03zha001	mh04zha001	mh04zha002	mh04zha004	mh04zha007	mh05zha004	mh07zha003	mh07zha004	mh07zha009	mh08zha011	mh09zha008	mh10zha002	mh11zha006a	mh14zha003	mh16zha009	mh17zha001	mh19zha007	mh19zha009	mh22zha008
ACB	0.806858	0.817491	0.876085	0.795139	0.943576	0.546875	0.826606	0.775174	0.869792	0.80447	0.821398	0.888238	0.833767	0.791016	0.849609	0.644097	0.822266	0.900608	0.902127	0.855903
ASW	0.855684	0.877721	0.871809	0.80516	0.92932	0.703574	0.850309	0.79871	0.893308	0.839022	0.835797	0.886858	0.854071	0.812685	0.885246	0.582102	0.825585	0.902983	0.891696	0.853534
ESN	0.855684	0.877721	0.871809	0.80516	0.92932	0.703574	0.850309	0.79871	0.893308	0.839022	0.785838	0.886858	0.854071	0.812685	0.885246	0.582102	0.825585	0.902983	0.891696	0.853534
GWD	0.860678	0.779701	0.836871	0.801159	0.9108	0.563866	0.771869	0.808051	0.898583	0.794424	0.754014	0.8801	0.765604	0.741013	0.817918	0.670374	0.813063	0.845485	0.884016	0.815256
LWK	0.865014	0.811142	0.842975	0.756453	0.960718	0.608305	0.776655	0.747679	0.871748	0.817264	0.786246	0.891542	0.840731	0.783594	0.875217	0.696255	0.832976	0.885828	0.916233	0.835833
MSL	0.805536	0.811349	0.822699	0.759585	0.904637	0.487751	0.798893	0.764291	0.894394	0.790035	0.801107	0.850934	0.794187	0.672664	0.862284	0.610381	0.829343	0.890796	0.900484	0.708374
YRI	0.847051	0.815158	0.873628	0.773148	0.935357	0.431241	0.759431	0.751543	0.890261	0.792181	0.76166	0.895405	0.803155	0.782579	0.856996	0.655178	0.836077	0.893347	0.907064	0.754973
CDX	0.83316	0.853278	0.812579	0.90022	0.895826	0.852353	0.849116	0.907157	0.893514	0.886808	0.889351	0.893282	0.86299	0.863915	0.875708	0.870621	0.879408	0.912244	0.862527	0.839866
CHB	0.825903	0.867188	0.850222	0.884909	0.882835	0.866246	0.86191	0.919974	0.879065	0.872844	0.900745	0.873975	0.872278	0.888302	0.879253	0.876237	0.889999	0.914318	0.867377	0.870959
CHS	0.838277	0.880907	0.843175	0.89288	0.882721	0.86712	0.861315	0.907029	0.857687	0.888345	0.90322	0.865125	0.872018	0.86966	0.867846	0.839909	0.875465	0.911927	0.86059	0.852245
JPT	0.835984	0.874075	0.891272	0.86483	0.83321	0.869268	0.860207	0.898669	0.876849	0.894231	0.882766	0.879993	0.895155	0.89645	0.870747	0.866864	0.882212	0.894416	0.87426	0.871487
KHV	0.796041	0.862361	0.840118	0.841139	0.879094	0.848689	0.85828	0.904602	0.863789	0.852974	0.897255	0.887665	0.863177	0.868891	0.856035	0.87787	0.879094	0.891542	0.876033	0.829507
BEB	0.8245	0.872363	0.841806	0.756084	0.904543	0.886966	0.832883	0.841536	0.71417	0.878583	0.843158	0.910222	0.878583	0.906436	0.815576	0.862088	0.830719	0.828826	0.907788	0.898864
GIH	0.790838	0.90772	0.852672	0.777265	0.867942	0.86568	0.84909	0.792912	0.74352	0.863795	0.835517	0.899802	0.892073	0.912433	0.828919	0.844189	0.850222	0.846451	0.90772	0.871713
ITU	0.794118	0.904844	0.857555	0.794502	0.893887	0.87697	0.842945	0.824683	0.799885	0.871396	0.862937	0.892734	0.878893	0.90273	0.839869	0.838908	0.831795	0.839293	0.907343	0.905229
PJL	0.793403	0.905816	0.810113	0.73546	0.903646	0.873915	0.855035	0.819878	0.782118	0.853516	0.889974	0.899306	0.884115	0.914714	0.819444	0.839844	0.822049	0.825304	0.890842	0.903429
STU	0.753364	0.907536	0.858324	0.808535	0.877739	0.871972	0.777778	0.85371	0.781046	0.894079	0.86313	0.886967	0.896194	0.913879	0.77278	0.789889	0.778739	0.898308	0.896002	0.91138
CEU	0.777676	0.905214	0.678298	0.644016	0.89848	0.778084	0.82665	0.732578	0.839914	0.817876	0.875421	0.908071	0.90052	0.861749	0.812978	0.773595	0.789919	0.808897	0.853586	0.892562
FIN	0.73217	0.908071	0.532803	0.695847	0.937047	0.833792	0.862769	0.802163	0.840526	0.828079	0.833792	0.894603	0.901133	0.865218	0.8191	0.741761	0.795429	0.842159	0.865422	0.884604
GBR	0.772854	0.911484	0.608864	0.691945	0.901823	0.798454	0.823089	0.733486	0.878155	0.823089	0.85352	0.886849	0.894095	0.853762	0.820915	0.727207	0.823572	0.845792	0.8854	0.874049
IBS	0.77736	0.912045	0.597607	0.546947	0.881474	0.81387	0.835531	0.718491	0.817015	0.805311	0.848633	0.905581	0.903834	0.871168	0.853	0.775439	0.840772	0.835357	0.880252	0.894052
TSI	0.801118	0.920604	0.518997	0.729671	0.896672	0.777011	0.853175	0.750633	0.836056	0.833435	0.863482	0.89772	0.920954	0.866102	0.865752	0.779631	0.831339	0.855795	0.880601	0.889685
CLM	0.84699	0.912177	0.84699	0.839067	0.881168	0.86057	0.830014	0.810321	0.870982	0.855364	0.863966	0.913762	0.905613	0.860797	0.867587	0.846084	0.851064	0.893843	0.869851	0.857175
MXL	0.863281	0.894043	0.870605	0.887207	0.791016	0.77832	0.856445	0.820312	0.861328	0.830078	0.863281	0.883301	0.85791	0.870605	0.839844	0.786133	0.847656	0.876953	0.849609	0.87207
PEL	0.863114	0.871972	0.86782	0.841799	0.731903	0.839862	0.866159	0.840692	0.883322	0.704775	0.871972	0.80692	0.86782	0.834879	0.852318	0.820208	0.835709	0.819377	0.775087	0.888581
PUR	0.860207	0.919749	0.763499	0.778476	0.888683	0.834874	0.849297	0.794009	0.852256	0.851331	0.828957	0.904401	0.902182	0.881287	0.852441	0.816013	0.85429	0.836538	0.867604	0.89682
PE	mh02zha012	mh03zha001	mh04zha001	mh04zha002	mh04zha004	mh04zha007	mh05zha004	mh07zha003	mh07zha004	mh07zha009	mh08zha011	mh09zha008	mh10zha002	mh11zha006a	mh14zha003	mh16zha009	mh17zha001	mh19zha007	mh19zha009	mh22zha008
ACB	0.509766	0.308747	0.45786	0.47481	0.765736	0.0734017	0.492114	0.335552	0.602912	0.393707	0.259633	0.492114	0.335552	0.259633	0.335552	0.178547	0.546076	0.546076	0.492114	0.363872
ASW	0.435909	0.461995	0.461995	0.340775	0.461995	0.194773	0.386478	0.386478	0.386478	0.410732	0.410732	0.667594	0.57493	0.410732	0.461995	0.109983	0.225946	0.636046	0.57493	0.516804
ESN	0.393244	0.220352	0.522816	0.423588	0.633209	0.0690807	0.378601	0.191958	0.652541	0.393244	0.251678	0.505455	0.350381	0.230461	0.378601	0.116396	0.393244	0.652541	0.672103	0.240902
GWD	0.400101	0.21607	0.361946	0.413362	0.560234	0.118283	0.303818	0.326249	0.454749	0.28247	0.349773	0.592487	0.349773	0.2722	0.293009	0.191401	0.374391	0.326249	0.576252	0.2722
LWK	0.488414	0.274253	0.505455	0.350381	0.672103	0.110277	0.28606	0.364313	0.423588	0.336806	0.336806	0.57674	0.28606	0.323588	0.522816	0.143339	0.336806	0.54049	0.54049	0.323588
MSL	0.33539	0.29088	0.475213	0.238167	0.53526	0.0819263	0.320072	0.226139	0.556125	0.263591	0.263591	0.53526	0.250649	0.121235	0.514811	0.145225	0.29088	0.437419	0.475213	0.163036
YRI	0.36549	0.419718	0.592184	0.327954	0.680319	0.048092	0.282085	0.222014	0.592184	0.378601	0.434013	0.39201	0.448598	0.16433	0.419718	0.143339	0.36549	0.46347	0.575207	0.282085
CDX	0.44339	0.426599	0.268295	0.611069	0.514376	0.34861	0.49607	0.533041	0.394201	0.49607	0.533041	0.533041	0.394201	0.49607	0.34861	0.460569	0.410201	0.533041	0.44339	0.363403
CHB	0.270432	0.53928	0.411933	0.646698	0.556534	0.505622	0.505622	0.53928	0.522306	0.411933	0.53928	0.383254	0.522306	0.489234	0.411933	0.42676	0.522306	0.609896	0.441907	0.383254
CHS	0.435665	0.450705	0.339108	0.56418	0.406509	0.420932	0.48169	0.581485	0.48169	0.435665	0.56418	0.378601	0.547133	0.530353	0.59904	0.634857	0.48169	0.671541	0.392398	0.530353
JPT	0.387852	0.431241	0.52636	0.446335	0.32196	0.477449	0.509766	0.52636	0.401997	0.401997	0.509766	0.49346	0.461739	0.560387	0.374029	0.360527	0.49346	0.543237	0.374029	0.577803
KHV	0.310725	0.40824	0.439283	0.522816	0.54049	0.423588	0.455323	0.57674	0.54049	0.393244	0.652541	0.522816	0.439283	0.378601	0.558468	0.488414	0.54049	0.595296	0.54049	0.471702
BEB	0.442797	0.603363	0.407006	0.282591	0.442797	0.519766	0.34103	0.296499	0.208672	0.461378	0.373076	0.625189	0.560789	0.540076	0.373076	0.310872	0.389807	0.356817	0.480405	0.625189
GIH	0.293217	0.473149	0.411933	0.42676	0.355884	0.473149	0.383254	0.355884	0.270432	0.329832	0.505622	0.473149	0.53928	0.369405	0.473149	0.342693	0.473149	0.42676	0.522306	0.473149
ITU	0.254912	0.552619	0.364728	0.265793	0.351191	0.552619	0.407348	0.312594	0.277	0.224178	0.351191	0.42222	0.501416	0.552619	0.378601	0.312594	0.312594	0.312594	0.552619	0.606339
PJL	0.283447	0.47481	0.349522	0.237275	0.564717	0.47481	0.47481	0.259633	0.308747	0.237275	0.47481	0.583666	0.583666	0.583666	0.378601	0.349522	0.32196	0.425044	0.564717	0.45786
STU	0.288534	0.437419	0.288534	0.484947	0.452942	0.325124	0.300398	0.452942	0.265793	0.364728	0.392808	0.501416	0.392808	0.624758	0.407348	0.254912	0.224178	0.452942	0.51819	0.364728
CEU	0.251678	0.54049	0.158395	0.166344	0.40824	0.298216	0.439283	0.336806	0.393244	0.150729	0.423588	0.54049	0.488414	0.393244	0.471702	0.251678	0.378601	0.423588	0.423588	0.423588
FIN	0.28606	0.57674	0.0830237	0.201105	0.595296	0.310725	0.40824	0.310725	0.423588	0.40824	0.40824	0.423588	0.455323	0.40824	0.423588	0.251678	0.393244	0.488414	0.393244	0.522816
GBR	0.30975	0.644652	0.124975	0.202335	0.468435	0.368203	0.30975	0.27031	0.486562	0.202335	0.38387	0.562859	0.468435	0.368203	0.468435	0.352957	0.338133	0.433378	0.505077	0.450705
IBS	0.299948	0.521835	0.115061	0.0796598	0.415368	0.288643	0.299948	0.277638	0.53816	0.236568	0.53816	0.554748	0.64131	0.429707	0.311555	0.256518	0.335681	0.387591	0.429707	0.53816
TSI	0.387591	0.489993	0.0711024	0.246399	0.47449	0.387591	0.401329	0.227023	0.401329	0.256518	0.374156	0.489993	0.47449	0.348201	0.444343	0.256518	0.26693	0.444343	0.505777	0.401329
CLM	0.325395	0.65544	0.368532	0.500709	0.415218	0.325395	0.51891	0.368532	0.415218	0.353757	0.353757	0.575566	0.482866	0.53746	0.53746	0.383701	0.465389	0.575566	0.465389	0.63505
MXL	0.483418	0.564717	0.509766	0.509766	0.283447	0.45786	0.409189	0.433111	0.564717	0.302281	0.483418	0.483418	0.483418	0.386107	0.483418	0.265448	0.363872	0.536876	0.363872	0.536876
PEL	0.53526	0.689076	0.759531	0.759531	0.203414	0.320072	0.29088	0.277	0.475213	0.153941	0.475213	0.514811	0.494792	0.33539	0.556125	0.401492	0.475213	0.384244	0.305236	0.494792
PUR	0.360527	0.595476	0.275037	0.264098	0.509766	0.334493	0.360527	0.275037	0.360527	0.347348	0.29786	0.577803	0.431241	0.416461	0.461739	0.32196	0.401997	0.543237	0.52636	0.560387
Ho	mh02zha012	mh03zha001	mh04zha001	mh04zha002	mh04zha004	mh04zha007	mh05zha004	mh07zha003	mh07zha004	mh07zha009	mh08zha011	mh09zha008	mh10zha002	mh11zha006a	mh14zha003	mh16zha009	mh17zha001	mh19zha007	mh19zha009	mh22zha008
ACB	0.75	0.614583	0.71875	0.729167	0.885417	0.322917	0.739583	0.635417	0.802083	0.677083	0.572917	0.739583	0.635417	0.572917	0.635417	0.489583	0.770833	0.770833	0.739583	0.65625
ASW	0.704918	0.721311	0.721311	0.639344	0.721311	0.508197	0.672131	0.672131	0.672131	0.688525	0.688525	0.836066	0.786885	0.688525	0.721311	0.393443	0.540984	0.819672	0.786885	0.754098
ESN	0.676768	0.535354	0.757576	0.69697	0.818182	0.313131	0.666667	0.505051	0.828283	0.676768	0.565657	0.747475	0.646465	0.545455	0.666667	0.40404	0.676768	0.828283	0.838384	0.555556
GWD	0.681416	0.530973	0.654867	0.690265	0.778761	0.40708	0.610619	0.628319	0.716814	0.59292	0.646018	0.79646	0.646018	0.584071	0.60177	0.504425	0.663717	0.628319	0.787611	0.584071
LWK	0.737374	0.585859	0.747475	0.646465	0.838384	0.393939	0.59596	0.656566	0.69697	0.636364	0.636364	0.787879	0.59596	0.626263	0.757576	0.444444	0.636364	0.767677	0.767677	0.626263
MSL	0.635294	0.6	0.729412	0.552941	0.764706	0.341176	0.623529	0.541176	0.776471	0.576471	0.576471	0.764706	0.564706	0.411765	0.752941	0.447059	0.6	0.705882	0.729412	0.470588
YRI	0.657407	0.694444	0.796296	0.62963	0.842593	0.259259	0.592593	0.537037	0.796296	0.666667	0.703704	0.675926	0.712963	0.472222	0.694444	0.444444	0.657407	0.722222	0.787037	0.592593
CDX	0.709677	0.698925	0.580645	0.806452	0.752688	0.645161	0.741935	0.763441	0.677419	0.741935	0.763441	0.763441	0.677419	0.741935	0.645161	0.72043	0.688172	0.763441	0.709677	0.655914
CHB	0.582524	0.76699	0.68932	0.825243	0.776699	0.747573	0.747573	0.76699	0.757282	0.68932	0.76699	0.669903	0.757282	0.737864	0.68932	0.699029	0.757282	0.805825	0.708738	0.669903
CHS	0.704762	0.714286	0.638095	0.780952	0.685714	0.695238	0.733333	0.790476	0.733333	0.704762	0.780952	0.666667	0.771429	0.761905	0.8	0.819048	0.733333	0.838095	0.67619	0.761905
JPT	0.673077	0.701923	0.759615	0.711538	0.625	0.730769	0.75	0.759615	0.682692	0.682692	0.75	0.740385	0.721154	0.778846	0.663462	0.653846	0.740385	0.769231	0.663462	0.788462
KHV	0.616162	0.686869	0.707071	0.757576	0.767677	0.69697	0.717172	0.787879	0.767677	0.676768	0.828283	0.757576	0.707071	0.666667	0.777778	0.737374	0.767677	0.79798	0.767677	0.727273
BEB	0.709302	0.802326	0.686047	0.593023	0.709302	0.755814	0.639535	0.604651	0.523256	0.72093	0.662791	0.813953	0.77907	0.767442	0.662791	0.616279	0.674419	0.651163	0.732558	0.813953
GIH	0.601942	0.728155	0.68932	0.699029	0.650485	0.728155	0.669903	0.650485	0.582524	0.631068	0.747573	0.728155	0.76699	0.660194	0.728155	0.640777	0.728155	0.699029	0.757282	0.728155
ITU	0.568627	0.77451	0.656863	0.578431	0.647059	0.77451	0.686275	0.617647	0.588235	0.539216	0.647059	0.696078	0.745098	0.77451	0.666667	0.617647	0.617647	0.617647	0.77451	0.803922
PJL	0.59375	0.729167	0.645833	0.552083	0.78125	0.729167	0.729167	0.572917	0.614583	0.552083	0.729167	0.791667	0.791667	0.791667	0.666667	0.645833	0.625	0.697917	0.78125	0.71875
STU	0.598039	0.705882	0.598039	0.735294	0.715686	0.627451	0.607843	0.715686	0.578431	0.656863	0.676471	0.745098	0.676471	0.813725	0.686275	0.568627	0.539216	0.715686	0.754902	0.656863
CEU	0.565657	0.767677	0.464646	0.474747	0.686869	0.606061	0.707071	0.636364	0.676768	0.454545	0.69697	0.767677	0.737374	0.676768	0.727273	0.565657	0.666667	0.69697	0.69697	0.69697
FIN	0.59596	0.787879	0.343434	0.515152	0.79798	0.616162	0.686869	0.616162	0.69697	0.686869	0.686869	0.69697	0.717172	0.686869	0.69697	0.565657	0.676768	0.737374	0.676768	0.757576
GBR	0.615385	0.824176	0.417582	0.516484	0.725275	0.659341	0.615385	0.582418	0.736264	0.516484	0.67033	0.78022	0.725275	0.659341	0.725275	0.648352	0.637363	0.703297	0.747253	0.714286
IBS	0.607477	0.757009	0.401869	0.336449	0.691589	0.598131	0.607477	0.588785	0.766355	0.551402	0.766355	0.775701	0.82243	0.700935	0.616822	0.570093	0.635514	0.672897	0.700935	0.766355
TSI	0.672897	0.738318	0.317757	0.560748	0.728972	0.672897	0.682243	0.542056	0.682243	0.570093	0.663551	0.738318	0.728972	0.64486	0.71028	0.570093	0.579439	0.71028	0.747664	0.682243
CLM	0.62766	0.829787	0.659574	0.744681	0.691489	0.62766	0.755319	0.659574	0.691489	0.648936	0.648936	0.787234	0.734043	0.765957	0.765957	0.670213	0.723404	0.787234	0.723404	0.819149
MXL	0.734375	0.78125	0.75	0.75	0.59375	0.71875	0.6875	0.703125	0.78125	0.609375	0.734375	0.734375	0.734375	0.671875	0.734375	0.578125	0.65625	0.765625	0.65625	0.765625
PEL	0.764706	0.847059	0.882353	0.882353	0.517647	0.623529	0.6	0.588235	0.729412	0.458824	0.729412	0.752941	0.741176	0.635294	0.776471	0.682353	0.729412	0.670588	0.611765	0.741176
PUR	0.653846	0.798077	0.586538	0.576923	0.75	0.634615	0.653846	0.586538	0.653846	0.644231	0.605769	0.788462	0.701923	0.692308	0.721154	0.625	0.682692	0.769231	0.759615	0.778846
Probability of Discrimination(PD); Power of Exclusion (PE); Observed Heterozygosity (Ho); mean-Ho(mean value of Ho); median-Ho(median value of Ho)
