# Supplementary material for: Construction and forensic application of 20 highly polymorphic microhaplotypes
Source: R Soc Open Sci. 2020 May 13;7(5):191937. doi: 10.1098/rsos.191937 (PMC7277291; doi:10.1098/rsos.191937)
Supplement: Supplementary Table 5 [file RSOS191937supp9.xlsx]

## Sheet: Sheet1
Supplementary Table 5. allele frequencies of tri-allelic SNPs for each microhaplotype
			ACB	ASW	ESN	GWD	LWK	MSL	YRI		CDX	CHB	CHS	JPT	KHV		BEB	GIH	ITU	PJL	STU		CEU	FIN	GBR	IBS	TSI		CLM	MXL	PEL	PUR
mh02zha012	rs949778	C	0.7344	0.6393	0.7172	0.6018	0.6263	0.6529	0.6343		0.414	0.5243	0.381	0.4327	0.4596		0.593	0.6311	0.5686	0.6042	0.652		0.5556	0.4848	0.5604	0.6121	0.5794		0.4574	0.5547	0.4647	0.5337
		G	0.1406	0.2377	0.1465	0.3009	0.202	0.2059	0.1852		0.3441	0.335	0.4	0.4183	0.3788		0.314	0.3058	0.3578	0.3594	0.2843		0.4394	0.5	0.4396	0.3738	0.3925		0.4468	0.3047	0.2706	0.3221
		T	0.125	0.123	0.1364	0.0973	0.1717	0.1412	0.1806		0.2419	0.1408	0.219	0.149	0.1616		0.093	0.0631	0.0735	0.0365	0.0637		0.0051	0.0152	0	0.014	0.028		0.0957	0.1406	0.2647	0.1442
			ACB	ASW	ESN	GWD	LWK	MSL	YRI		CDX	CHB	CHS	JPT	KHV		BEB	GIH	ITU	PJL	STU		CEU	FIN	GBR	IBS	TSI		CLM	MXL	PEL	PUR
mh03zha001	rs4858686	T	0.1146	0.2213	0.1667	0.0885	0.0707	0.1471	0.1157		0.0376	0.0922	0.1095	0.1106	0.0556		0.2093	0.2816	0.299	0.1823	0.2843		0.0758	0.101	0.1319	0.1355	0.1869		0.2074	0.2031	0.2471	0.2067
		G	0.6667	0.582	0.6515	0.6858	0.6111	0.6235	0.625		0.9247	0.8835	0.8476	0.8654	0.8939		0.7442	0.6699	0.6275	0.7448	0.6667		0.6768	0.7475	0.6593	0.7056	0.6729		0.5691	0.5938	0.5529	0.5721
		C	0.2188	0.1967	0.1818	0.2257	0.3182	0.2294	0.2593		0.0376	0.0243	0.0429	0.024	0.0505		0.0465	0.0485	0.0735	0.0729	0.049		0.2475	0.1515	0.2088	0.1589	0.1402		0.2234	0.2031	0.2	0.2212
			ACB	ASW	ESN	GWD	LWK	MSL	YRI		CDX	CHB	CHS	JPT	KHV		BEB	GIH	ITU	PJL	STU		CEU	FIN	GBR	IBS	TSI		CLM	MXL	PEL	PUR
mh04zha001	rs6830692	G	0.7344	0.7623	0.7323	0.8053	0.7121	0.7294	0.7361		0.7849	0.7621	0.7238	0.625	0.7626		0.6919	0.699	0.7206	0.724	0.6961		0.803	0.8939	0.8352	0.8598	0.8458		0.6543	0.6719	0.4294	0.8125
		T	0.2188	0.1803	0.2475	0.177	0.2778	0.2529	0.2361		0.1022	0.1019	0.1048	0.1971	0.1414		0.0988	0.1893	0.1078	0.0938	0.1225		0.1515	0.096	0.1264	0.1075	0.1168		0.234	0.1719	0.3235	0.125
		C	0.0469	0.0574	0.0202	0.0177	0.0101	0.0176	0.0278		0.1129	0.1359	0.1714	0.1779	0.096		0.2093	0.1117	0.1716	0.1823	0.1814		0.0455	0.0101	0.0385	0.0327	0.0374		0.1117	0.1563	0.2471	0.0625
			ACB	ASW	ESN	GWD	LWK	MSL	YRI		CDX	CHB	CHS	JPT	KHV		BEB	GIH	ITU	PJL	STU		CEU	FIN	GBR	IBS	TSI		CLM	MXL	PEL	PUR
mh04zha002	rs62409414	T	0.5833	0.6066	0.5253	0.5487	0.6061	0.6647	0.588		0.5054	0.4903	0.5143	0.5337	0.5152		0.686	0.6165	0.6863	0.724	0.5784		0.7374	0.7172	0.7088	0.8271	0.7056		0.6011	0.5156	0.4471	0.6971
		C	0.2083	0.2459	0.3131	0.2832	0.2576	0.1706	0.2824		0.2688	0.2718	0.2381	0.2692	0.2929		0.1047	0.1359	0.152	0.0885	0.1716		0.1566	0.1717	0.1374	0.0981	0.1682		0.1383	0.2344	0.2	0.1058
		A	0.2083	0.1475	0.1616	0.1681	0.1364	0.1647	0.1296		0.2258	0.2379	0.2476	0.1971	0.1919		0.2093	0.2476	0.1618	0.1875	0.25		0.1061	0.1111	0.1538	0.0748	0.1262		0.2606	0.25	0.3529	0.1971
			ACB	ASW	ESN	GWD	LWK	MSL	YRI		CDX	CHB	CHS	JPT	KHV		BEB	GIH	ITU	PJL	STU		CEU	FIN	GBR	IBS	TSI		CLM	MXL	PEL	PUR
mh04zha004	rs1914740	C	0.4583	0.3852	0.4697	0.4956	0.4242	0.5412	0.463		0.1828	0.2427	0.2095	0.125	0.1465		0.186	0.1214	0.1618	0.224	0.1471		0.2626	0.2879	0.2637	0.2243	0.2336		0.1915	0.0781	0.0529	0.1827
		G	0.3802	0.3852	0.3434	0.3496	0.3636	0.3412	0.3519		0.3925	0.2621	0.281	0.3077	0.3636		0.3023	0.2282	0.299	0.2708	0.2794		0.2727	0.2727	0.2308	0.2477	0.2196		0.25	0.2734	0.2588	0.2788
		T	0.1615	0.2295	0.1869	0.1549	0.2121	0.1176	0.1852		0.4247	0.4951	0.5095	0.5673	0.4899		0.5116	0.6505	0.5392	0.5052	0.5735		0.4646	0.4394	0.5055	0.528	0.5467		0.5585	0.6484	0.6882	0.5385
			ACB	ASW	ESN	GWD	LWK	MSL	YRI		CDX	CHB	CHS	JPT	KHV		BEB	GIH	ITU	PJL	STU		CEU	FIN	GBR	IBS	TSI		CLM	MXL	PEL	PUR
mh04zha007	rs6819048	A	0.7969	0.6803	0.8384	0.7699	0.7677	0.8294	0.8426		0.6129	0.6359	0.6524	0.6058	0.596		0.5174	0.5146	0.5882	0.5417	0.6716		0.3081	0.4343	0.3187	0.3551	0.3364		0.383	0.5938	0.5529	0.4663
		G	0.1354	0.2295	0.1616	0.2212	0.2172	0.1706	0.1574		0.1828	0.1942	0.1905	0.226	0.1818		0.2384	0.1602	0.2255	0.1563	0.152		0.1919	0.1818	0.2308	0.2009	0.1776		0.2234	0.1484	0.3118	0.1923
		C	0.0677	0.0902	0	0.0088	0.0152	0	0		0.2043	0.1699	0.1571	0.1683	0.2222		0.2442	0.3252	0.1863	0.3021	0.1765		0.5	0.3838	0.4505	0.4439	0.486		0.3936	0.2578	0.1353	0.3413
			ACB	ASW	ESN	GWD	LWK	MSL	YRI		CDX	CHB	CHS	JPT	KHV		BEB	GIH	ITU	PJL	STU		CEU	FIN	GBR	IBS	TSI		CLM	MXL	PEL	PUR
mh05zha004	rs2662178	C	0.5729	0.4836	0.6465	0.5619	0.5253	0.6353	0.588		0.4892	0.3738	0.4238	0.3317	0.3939		0.5	0.4078	0.5049	0.4844	0.5588		0.303	0.3737	0.2967	0.2804	0.2804		0.2926	0.2969	0.3	0.3269
		G	0.2552	0.3115	0.2677	0.3363	0.3788	0.2235	0.3287		0.2903	0.3058	0.3333	0.3413	0.4192		0.2965	0.3592	0.2941	0.276	0.3431		0.1768	0.1818	0.1593	0.2009	0.243		0.2606	0.2578	0.3588	0.2115
		A	0.1719	0.2049	0.0859	0.1018	0.096	0.1412	0.0833		0.2204	0.3204	0.2429	0.3269	0.1869		0.2035	0.233	0.201	0.2396	0.098		0.5202	0.4444	0.544	0.5187	0.4766		0.4468	0.4453	0.3412	0.4615
			ACB	ASW	ESN	GWD	LWK	MSL	YRI		CDX	CHB	CHS	JPT	KHV		BEB	GIH	ITU	PJL	STU		CEU	FIN	GBR	IBS	TSI		CLM	MXL	PEL	PUR
mh07zha003	rs433709	C	0.4375	0.418	0.3535	0.4248	0.3636	0.3824	0.3935		0.5054	0.3883	0.4286	0.3846	0.5		0.4186	0.3786	0.4069	0.349	0.4559		0.2929	0.2576	0.2308	0.2991	0.3935		0.266	0.2188	0.1706	0.274
		T	0.5521	0.5574	0.6465	0.5664	0.6364	0.6176	0.6065		0.3656	0.3544	0.3524	0.3462	0.3131		0.4884	0.5388	0.4755	0.5104	0.3775		0.5657	0.5505	0.6209	0.5935	0.6065		0.6223	0.6719	0.7353	0.6154
		A	0.0104	0.0246	0	0.0088	0	0	0		0.129	0.2573	0.219	0.2692	0.1869		0.093	0.0825	0.1176	0.1406	0.1667		0.1414	0.1919	0.1484	0.1075	0		0.1117	0.1094	0.0941	0.1106
			ACB	ASW	ESN	GWD	LWK	MSL	YRI		CDX	CHB	CHS	JPT	KHV		BEB	GIH	ITU	PJL	STU		CEU	FIN	GBR	IBS	TSI		CLM	MXL	PEL	PUR
mh07zha004	rs6971410	T	0.7083	0.5984	0.7323	0.6947	0.7222	0.6647	0.6852		0.672	0.6456	0.6714	0.6827	0.6313		0.8081	0.7961	0.7304	0.7292	0.7353		0.6515	0.7172	0.6374	0.6262	0.6916		0.6489	0.5469	0.5059	0.601
		A	0.1667	0.1639	0.1465	0.1858	0.1313	0.1824	0.162		0.1344	0.199	0.1857	0.1779	0.197		0.1453	0.1748	0.2206	0.1823	0.2304		0.2071	0.1667	0.2198	0.2336	0.1776		0.2074	0.2344	0.3	0.2644
		G	0.125	0.2377	0.1212	0.1195	0.1465	0.1529	0.1528		0.1935	0.1553	0.1429	0.1394	0.1717		0.0465	0.0291	0.049	0.0885	0.0343		0.1414	0.1162	0.1429	0.1402	0.1308		0.1436	0.2188	0.1941	0.1346
			ACB	ASW	ESN	GWD	LWK	MSL	YRI		CDX	CHB	CHS	JPT	KHV		BEB	GIH	ITU	PJL	STU		CEU	FIN	GBR	IBS	TSI		CLM	MXL	PEL	PUR
mh07zha009	rs7792859	C	0.1823	0.1967	0.1818	0.146	0.1414	0.1412	0.162		0.1398	0.1505	0.1333	0.1587	0.1111		0.2733	0.3641	0.3284	0.2656	0.3137		0.4848	0.4242	0.5275	0.5047	0.4766		0.4574	0.1875	0.1824	0.3846
		T	0.8125	0.8033	0.8182	0.854	0.8535	0.8588	0.838		0.7581	0.6845	0.7048	0.6923	0.803		0.6686	0.5971	0.6225	0.6927	0.5833		0.5051	0.5556	0.4396	0.4673	0.5093		0.4947	0.7813	0.7588	0.6154
		G	0.0052	0	0	0	0.0051	0	0		0.1022	0.165	0.1619	0.149	0.0859		0.0581	0.0388	0.049	0.0417	0.1029		0.0101	0.0202	0.033	0.028	0.014		0.0479	0.0313	0.0588	0
			ACB	ASW	ESN	GWD	LWK	MSL	YRI		CDX	CHB	CHS	JPT	KHV		BEB	GIH	ITU	PJL	STU		CEU	FIN	GBR	IBS	TSI		CLM	MXL	PEL	PUR
mh08zha011	rs4831248	A	0.7917	0.7623	0.8232	0.7257	0.8384	0.7529	0.787		0.6882	0.7184	0.6429	0.7548	0.7374		0.7384	0.6602	0.7059	0.651	0.7549		0.6061	0.4899	0.6319	0.6963	0.6542		0.5798	0.6797	0.5824	0.75
		T	0.1615	0.1475	0.1768	0.2743	0.1616	0.2471	0.213		0.1935	0.1505	0.219	0.1442	0.1717		0.0988	0.0922	0.0784	0.099	0.0833		0.0707	0.1212	0.0604	0.0607	0.0654		0.0904	0.1094	0.1353	0.0913
		G	0.0469	0.0902	0	0	0	0	0		0.1183	0.1311	0.1381	0.101	0.0909		0.1628	0.2476	0.2157	0.25	0.1618		0.3232	0.3889	0.3077	0.243	0.2804		0.3298	0.2109	0.2824	0.1587
			ACB	ASW	ESN	GWD	LWK	MSL	YRI		CDX	CHB	CHS	JPT	KHV		BEB	GIH	ITU	PJL	STU		CEU	FIN	GBR	IBS	TSI		CLM	MXL	PEL	PUR
mh09zha008	rs11506774	C	0.4167	0.4672	0.5556	0.4115	0.4798	0.4294	0.4398		0.2688	0.2039	0.1905	0.2596	0.2121		0.3372	0.4466	0.3873	0.3438	0.3178		0.4545	0.4949	0.4121	0.3879	0.3178		0.3511	0.3516	0.2471	0.3462
		A	0.3021	0.3525	0.2626	0.3009	0.3131	0.3706	0.287		0.5914	0.6408	0.5857	0.5913	0.6515		0.3605	0.2767	0.402	0.349	0.2944		0.2222	0.202	0.2143	0.257	0.2944		0.3883	0.4297	0.4824	0.3029
		T	0.2813	0.1803	0.1818	0.2876	0.2071	0.2	0.2731		0.1398	0.1553	0.2238	0.149	0.1364		0.3023	0.2767	0.2108	0.3073	0.3879		0.3232	0.303	0.3736	0.3551	0.3879		0.2606	0.2188	0.2706	0.351
			ACB	ASW	ESN	GWD	LWK	MSL	YRI		CDX	CHB	CHS	JPT	KHV		BEB	GIH	ITU	PJL	STU		CEU	FIN	GBR	IBS	TSI		CLM	MXL	PEL	PUR
mh10zha002	rs10827897	G	0.1458	0.1803	0.1263	0.1018	0.1616	0.1294	0.1528		0.4032	0.4272	0.3429	0.3558	0.3889		0.4709	0.5097	0.549	0.375	0.4706		0.4949	0.4697	0.5	0.4533	0.4159		0.3457	0.3047	0.3294	0.4231
		A	0.5677	0.4672	0.5202	0.6593	0.4848	0.6471	0.4907		0.1882	0.2136	0.3	0.2404	0.1919		0.1802	0.2136	0.1422	0.2552	0.2059		0.3434	0.2727	0.2912	0.4065	0.3785		0.4096	0.375	0.4471	0.3942
		T	0.2865	0.3525	0.3535	0.2389	0.3535	0.2235	0.3565		0.4086	0.3592	0.3571	0.4038	0.4192		0.3488	0.2767	0.3088	0.3698	0.3235		0.1616	0.2576	0.2088	0.1402	0.2056		0.2447	0.3203	0.2235	0.1827
			ACB	ASW	ESN	GWD	LWK	MSL	YRI		CDX	CHB	CHS	JPT	KHV		BEB	GIH	ITU	PJL	STU		CEU	FIN	GBR	IBS	TSI		CLM	MXL	PEL	PUR
mh11zha006a	rs3809056	G	0.6094	0.6803	0.6768	0.646	0.6263	0.7176	0.6528		0.328	0.4029	0.3952	0.4952	0.3889		0.5	0.4806	0.451	0.526	0.5294		0.7828	0.7576	0.7527	0.785	0.7617		0.6862	0.6484	0.6059	0.7212
		A	0.3281	0.2705	0.2626	0.3407	0.3434	0.2647	0.2963		0.2366	0.2282	0.1429	0.1731	0.1313		0.186	0.2573	0.2353	0.2344	0.1961		0.1263	0.1616	0.1593	0.1495	0.1402		0.1011	0.1719	0.1	0.1779
		T	0.0625	0.0492	0.0606	0.0133	0.0303	0.0176	0.0509		0.4355	0.3689	0.4619	0.3317	0.4798		0.314	0.2621	0.3137	0.2396	0.2745		0.0909	0.0808	0.0879	0.0654	0.0981		0.2128	0.1797	0.2941	0.101
			ACB	ASW	ESN	GWD	LWK	MSL	YRI		CDX	CHB	CHS	JPT	KHV		BEB	GIH	ITU	PJL	STU		CEU	FIN	GBR	IBS	TSI		CLM	MXL	PEL	PUR
mh14zha003	rs4902947	T	0.5833	0.5492	0.6162	0.7301	0.5758	0.5412	0.588		0.1237	0.1893	0.1571	0.1058	0.1212		0.2093	0.2718	0.2991	0.2292	0.2059		0.2071	0.1768	0.2418	0.2477	0.2991		0.2447	0.125	0.1176	0.2115
		A	0.3177	0.2787	0.2879	0.1637	0.3333	0.3471	0.3287		0.5538	0.568	0.5476	0.5433	0.5505		0.4826	0.4806	0.3785	0.526	0.5686		0.4293	0.4596	0.4176	0.3879	0.3785		0.4521	0.5313	0.6118	0.4615
		G	0.099	0.1721	0.096	0.1062	0.0909	0.1118	0.0833		0.3226	0.2427	0.2952	0.351	0.3283		0.3081	0.2476	0.3224	0.2448	0.2255		0.3636	0.3636	0.3407	0.3645	0.3224		0.3032	0.3438	0.2706	0.3269
			ACB	ASW	ESN	GWD	LWK	MSL	YRI		CDX	CHB	CHS	JPT	KHV		BEB	GIH	ITU	PJL	STU		CEU	FIN	GBR	IBS	TSI		CLM	MXL	PEL	PUR
mh16zha009	rs11641186	C	0.724	0.7705	0.7525	0.7168	0.6566	0.7471	0.6991		0.371	0.5	0.4619	0.4135	0.4747		0.6047	0.6311	0.6422	0.599	0.7353		0.6162	0.6566	0.6484	0.6168	0.5981		0.5053	0.5703	0.3706	0.5577
		T	0.2135	0.1557	0.2323	0.2389	0.2828	0.1765	0.2361		0.3441	0.2039	0.1857	0.2067	0.303		0.2035	0.199	0.201	0.1823	0.1422		0.2273	0.1515	0.1593	0.215	0.2009		0.3511	0.2734	0.4118	0.274
		G	0.0625	0.0738	0.0152	0.0442	0.0606	0.0765	0.0648		0.2849	0.2961	0.3524	0.3798	0.2222		0.1919	0.1699	0.1569	0.2188	0.1225		0.1566	0.1919	0.1923	0.1682	0.2009		0.1436	0.1563	0.2176	0.1683
			ACB	ASW	ESN	GWD	LWK	MSL	YRI		CDX	CHB	CHS	JPT	KHV		BEB	GIH	ITU	PJL	STU		CEU	FIN	GBR	IBS	TSI		CLM	MXL	PEL	PUR
mh17zha001	rs4131415	A	0.3021	0.1885	0.3384	0.3142	0.3333	0.2882	0.2685		0.172	0.2864	0.2667	0.2837	0.202		0.1628	0.1456	0.1814	0.1302	0.1422		0.0556	0.0909	0.1209	0.0701	0.0888		0.1436	0.2344	0.2176	0.1298
		G	0.4115	0.5164	0.3586	0.3938	0.3535	0.3647	0.3704		0.5645	0.4417	0.4619	0.399	0.5909		0.657	0.665	0.6618	0.7135	0.7108		0.8687	0.8434	0.8022	0.8084	0.8084		0.6968	0.625	0.5765	0.6202
		T	0.2865	0.2951	0.303	0.292	0.3131	0.3471	0.3611		0.2634	0.2718	0.2714	0.3173	0.2071		0.1802	0.1893	0.1569	0.1563	0.1471		0.0758	0.0657	0.0769	0.1215	0.1028		0.1596	0.1406	0.2059	0.25
			ACB	ASW	ESN	GWD	LWK	MSL	YRI		CDX	CHB	CHS	JPT	KHV		BEB	GIH	ITU	PJL	STU		CEU	FIN	GBR	IBS	TSI		CLM	MXL	PEL	PUR
mh19zha007	rs8106726	T	0.1146	0.123	0.0909	0.0973	0.2121	0.1235	0.1296		0.1075	0.1214	0.1333	0.0721	0.101		0.2267	0.2961	0.3775	0.3438	0.2353		0.2172	0.1667	0.2363	0.2243	0.215		0.1596	0.1484	0.0529	0.101
		G	0.7969	0.7541	0.798	0.8363	0.7222	0.7824	0.7361		0.6989	0.6602	0.681	0.7067	0.7475		0.7151	0.6942	0.6127	0.6458	0.6961		0.7778	0.8182	0.7637	0.771	0.7804		0.7181	0.6094	0.6588	0.8125
		A	0.0885	0.123	0.1111	0.0664	0.0657	0.0941	0.1343		0.1935	0.2184	0.1857	0.2212	0.1515		0.0581	0.0097	0.0098	0.0104	0.0686		0.0051	0.0152	0	0.0047	0.0047		0.1223	0.2422	0.2882	0.0865
			ACB	ASW	ESN	GWD	LWK	MSL	YRI		CDX	CHB	CHS	JPT	KHV		BEB	GIH	ITU	PJL	STU		CEU	FIN	GBR	IBS	TSI		CLM	MXL	PEL	PUR
mh19zha009	rs8107824	A	0.2396	0.2049	0.3384	0.1637	0.3434	0.1882	0.2963		0.2043	0.3058	0.2476	0.2115	0.2576		0.2849	0.3107	0.2843	0.2083	0.2647		0.0909	0.0606	0.1264	0.0935	0.1215		0.0745	0.0938	0.1	0.1058
		C	0.5833	0.6311	0.4949	0.6372	0.5152	0.6353	0.5139		0.4086	0.3544	0.4	0.3942	0.4293		0.4942	0.5146	0.5686	0.651	0.6373		0.7071	0.596	0.5989	0.6449	0.6121		0.5904	0.4922	0.5412	0.6394
		G	0.1771	0.1639	0.1667	0.1991	0.1414	0.1765	0.1898		0.3871	0.3398	0.3524	0.3942	0.3131		0.2209	0.1748	0.1471	0.1406	0.098		0.202	0.3434	0.2747	0.2617	0.2664		0.3351	0.4141	0.3588	0.2548
